# Supplementary material for: A Solution for the Remote Care of Frail Elderly Individuals via Exergames
Source: Sensors (Basel). 2021 Apr 12;21(8):2719. doi: 10.3390/s21082719 (PMC8069394; doi:10.3390/s21082719)
Supplement: Supplementary file 1 [file sensors-21-02719-s001.zip]

Archive with 1 entries (1 files):
- sensors-1177709-supplementary.mp4
